# Supplementary material for: Temperature-Induced Phase Transition Characteristics of [001]-Oriented 0.93Pb(Zn1/3Nb2/3)O3-0.07PbTiO3 (PZN-7%PT) Single Crystal by Using Piezoresponse Force Microscopy
Source: Materials (Basel). 2021 Feb 10;14(4):855. doi: 10.3390/ma14040855 (PMC7916775; doi:10.3390/ma14040855)
Supplement: Supplementary file 1 [file materials-14-00855-s001.zip]

Archive with 1 entries (1 files):
- materials-1091048-supplementary.pdf
